# Supplementary material for: Phosphorylation of Threonine 794 on Tie1 by Rac1/PAK1 Reveals a Novel Angiogenesis Regulatory Pathway
Source: PLoS One. 2015 Oct 5;10(10):e0139614. doi: 10.1371/journal.pone.0139614 (PMC4593579; doi:10.1371/journal.pone.0139614)
Supplement: S1 Dataset — ZIP file containing raw data from Tie1 proteomic interactions following overexpression of Tie1-WT or -T794A in endothelial cells infected with or without AdAkt. (ZIP) [file pone.0139614.s002.zip]

Archive with 2 entries (2 files):
- S1_Dataset/3662_021014.sf3
- S1_Dataset/S1_Dataset.xlsx
