# Supplementary material for: Phosphorylation of Threonine 794 on Tie1 by Rac1/PAK1 Reveals a Novel Angiogenesis Regulatory Pathway
Source: PLoS One. 2015 Oct 5;10(10):e0139614. doi: 10.1371/journal.pone.0139614 (PMC4593579; doi:10.1371/journal.pone.0139614)
Supplement: S1 Dataset — ZIP file containing raw data from Tie1 proteomic interactions following overexpression of Tie1-WT or -T794A in endothelial cells infected with or without AdAkt. (ZIP) [file pone.0139614.s002.zip › S1_Dataset/S1_Dataset.xlsx]

## Sheet: Samples Report for 3662_021014
3662_021014, Samples report created on 02/10/2014
Experiment: 3662_021014
	Peak List Generator: unknown
		Version: unknown
		Charge States Calculated: unknown
		Deisotoped: unknown
		Textual Annotation: unknown
	Database Set: 2 Databases
		Database Name: the SwissProt_2014_01 database
			Version: unknown
			Taxonomy: Homo sapiens
			Number of Proteins: 20273
		Database Name: the SwissProt_2014_01 database
			Version: unknown
			Taxonomy: All Entries
			Number of Proteins: 542258
		Does database contain common contaminants?: unknown
	Search Engine Set: 1 Search Engine
		Search Engine: Mascot
			Version: 2.4.1
			Samples: All Samples
			Fragment Tolerance: 0.040 Da (Monoisotopic)
			Parent Tolerance: 10.0 PPM (Monoisotopic)
			Fixed Modifications: +57 on C (Carbamidomethyl)
			Variable Modifications: +1 on NQ (Deamidated), +16 on M (Oxidation), +80 on STY (Phospho) (ID12194_01_UCA168_3662_020714.raw (F050493), ID12195_01_UCA168_3662_020714.raw (F050514), ID12196_01_UCA168_3662_020714.raw (F050550), ID12197_01_UCA168_3662_020714.raw (F050561), ID12198_01_UCA168_3662_020714.raw (F050562))
			Database: the SwissProt_2014_01 database (selected for Homo sapiens, unknown version, 20273 entries) (ID12194_01_UCA168_3662_020714.raw (F050493), ID12195_01_UCA168_3662_020714.raw (F050514), ID12196_01_UCA168_3662_020714.raw (F050550), ID12197_01_UCA168_3662_020714.raw (F050561), ID12198_01_UCA168_3662_020714.raw (F050562)), the SwissProt_2014_01 database (unknown version, 542258 entries) (QC_02…
			Digestion Enzyme: Trypsin (ID12194_01_UCA168_3662_020714.raw (F050493), ID12195_01_UCA168_3662_020714.raw (F050514), ID12196_01_UCA168_3662_020714.raw (F050550), ID12197_01_UCA168_3662_020714.raw (F050561), ID12198_01_UCA168_3662_020714.raw (F050562)), Trypsin (QC_02_UCA168_3662_020714.raw (F050559))
			Max Missed Cleavages: 2 (ID12194_01_UCA168_3662_020714.raw (F050493), ID12195_01_UCA168_3662_020714.raw (F050514), ID12196_01_UCA168_3662_020714.raw (F050550), ID12197_01_UCA168_3662_020714.raw (F050561), ID12198_01_UCA168_3662_020714.raw (F050562)), 2 (QC_02_UCA168_3662_020714.raw (F050559))
			Probability Model:
				Sample: ID12194_01_UCA168_3662_020714.raw (F050493)
					all charge states: LFDR Model, Classifier data: Bayes, Good (66%) m:66.0/s:18.9 m:27.5/s:2.03 m:0.000/s:0.0000000000000000000000374 m:55.3/s:23.6, Bad (34%) m:7.26/s:6.74 m:28.5/s:2.65 m:0.000/s:0.0000000000000000000000374 m:2.83/s:3.87
				Sample: ID12195_01_UCA168_3662_020714.raw (F050514)
					all charge states: LFDR Model, Classifier data: Bayes, Good (50%) m:68.9/s:17.9 m:27.4/s:1.94 m:0.000/s:0.0000000000000000000000374 m:58.7/s:22.9, Bad (50%) m:7.26/s:5.48 m:28.4/s:2.33 m:0.000/s:0.0000000000000000000000374 m:2.77/s:3.27
				Sample: ID12196_01_UCA168_3662_020714.raw (F050550)
					all charge states: LFDR Model, Classifier data: Bayes, Good (56%) m:70.9/s:18.3 m:27.4/s:1.94 m:0.000/s:0.0000000000000000000000374 m:61.5/s:22.4, Bad (44%) m:7.23/s:6.79 m:28.5/s:2.47 m:0.000/s:0.0000000000000000000000374 m:3.22/s:4.48
				Sample: ID12197_01_UCA168_3662_020714.raw (F050561)
					all charge states: LFDR Model, Classifier data: Bayes, Good (56%) m:68.9/s:17.2 m:27.4/s:1.88 m:0.000/s:0.0000000000000000000000374 m:60.5/s:21.2, Bad (44%) m:6.70/s:6.32 m:28.7/s:2.63 m:0.000/s:0.0000000000000000000000374 m:2.97/s:3.88
				Sample: ID12198_01_UCA168_3662_020714.raw (F050562)
					all charge states: LFDR Model, Classifier data: Bayes, Good (54%) m:70.1/s:17.6 m:27.5/s:1.99 m:0.000/s:0.0000000000000000000000374 m:61.1/s:21.2, Bad (46%) m:7.08/s:6.91 m:28.5/s:2.39 m:0.000/s:0.0000000000000000000000374 m:3.18/s:4.02
				Sample: QC_02_UCA168_3662_020714.raw (F050559)
					all charge states: LFDR Model, No Classifier
	Scaffold: Version: Scaffold_4.0.4
		Modification Metadata Set: 0 modifications
			Source: None
			Comment:
		Protein Grouping Strategy: Experiment-wide grouping with binary peptide-protein weights
		Peptide Thresholds: 95.0% minimum
		Protein Thresholds: 96.0% minimum and 1 peptide minimum
		Peptide FDR: 0.1% (Decoy)
		Protein FDR: 0.6% (Decoy)
		GO Annotation Source(s):
3662_021014	Displaying:Quantitative Value (Normalized Total Spectra)								ADH QC	ID12194 (Beads only control)	ID12195 (Tie1 WT)	ID12196 (Tie1 TA)	ID12197 (Tie1 WT +Akt)	ID12198 (Tie1 TA +Akt)
#	Visible?	Starred?	Identified Proteins (326/330)	Accession Number	Molecular Weight	Protein Grouping Ambiguity	Quantitative Variance	Taxonomy	ADH QC	ID12194 (Beads only control)	ID12195 (Tie1 WT)	ID12196 (Tie1 TA)	ID12197 (Tie1 WT +Akt)	ID12198 (Tie1 TA +Akt)
1	TRUE	Empty	Vimentin OS=Homo sapiens GN=VIM PE=1 SV=4	VIME_HUMAN	54 kDa	TRUE		unknown	0	39.132	36.579	35.228	23.529	28.633
2	TRUE	Orange	Tyrosine-protein kinase receptor Tie-1 OS=Homo sapiens GN=TIE1 PE=1 SV=1	TIE1_HUMAN	125 kDa			unknown	0	2.5247	16.423	18.023	12.834	17.998
3	TRUE	Empty	Keratin, type I cytoskeletal 10 OS=Homo sapiens GN=KRT10 PE=1 SV=6	K1C10_HUMAN	59 kDa	TRUE		unknown	0	47.968	6.7187	11.469	4.2781	11.453
4	TRUE	Empty	Keratin, type II cytoskeletal 1 OS=Homo sapiens GN=KRT1 PE=1 SV=6	K2C1_HUMAN	66 kDa	TRUE		unknown	0	42.919	5.9721	12.289	7.1301	14.725
5	TRUE	Empty	Actin, cytoplasmic 1 OS=Homo sapiens GN=ACTB PE=1 SV=1	ACTB_HUMAN (+1)	42 kDa			unknown	0	15.148	8.9582	7.3732	8.5561	8.1807
6	TRUE	Empty	Tubulin beta chain OS=Homo sapiens GN=TUBB PE=1 SV=2	TBB5_HUMAN	50 kDa	TRUE		unknown	0	11.361	8.9582	9.8309	9.9821	11.453
7	TRUE	Empty	Keratin, type II cytoskeletal 2 epidermal OS=Homo sapiens GN=KRT2 PE=1 SV=2	K22E_HUMAN	65 kDa	TRUE		unknown	0	34.083	3.7326	4.9155	3.565	9.8169
8	TRUE	Empty	Alpha-enolase OS=Homo sapiens GN=ENO1 PE=1 SV=2	ENOA_HUMAN	47 kDa			unknown	0	10.099	7.4652	10.65	7.1301	7.3627
9	TRUE	Empty	Heat shock protein HSP 90-beta OS=Homo sapiens GN=HSP90AB1 PE=1 SV=4	HS90B_HUMAN	83 kDa	TRUE		unknown	0	6.3116	5.2256	7.3732	3.565	8.1807
10	TRUE	Empty	Heat shock 70 kDa protein 1A/1B OS=Homo sapiens GN=HSPA1A PE=1 SV=5	HSP71_HUMAN	70 kDa	TRUE		unknown	43.987	5.0493	5.2256	5.7347	9.2691	9.8169
11	TRUE	Empty	Tubulin alpha-1C chain OS=Homo sapiens GN=TUBA1C PE=1 SV=1	TBA1C_HUMAN	50 kDa	TRUE		unknown	0	8.8363	8.2117	7.3732	4.9911	5.7265
12	TRUE	Orange	RAC-alpha serine/threonine-protein kinase OS=Homo sapiens GN=AKT1 PE=1 SV=2	AKT1_HUMAN	56 kDa			unknown	0	0	0	0	14.973	16.361
13	TRUE	Empty	40S ribosomal protein S8 OS=Homo sapiens GN=RPS8 PE=1 SV=2	RS8_HUMAN	24 kDa			unknown	0	5.0493	3.7326	7.3732	7.8431	5.7265
14	TRUE	Empty	Glyceraldehyde-3-phosphate dehydrogenase OS=Homo sapiens GN=GAPDH PE=1 SV=3	G3P_HUMAN	36 kDa			unknown	0	7.574	5.2256	8.1925	5.7041	8.1807
15	TRUE	Empty	Keratin, type I cytoskeletal 9 OS=Homo sapiens GN=KRT9 PE=1 SV=3	K1C9_HUMAN	62 kDa	TRUE		unknown	0	27.771	2.9861	3.277	0.71301	4.0904
16	TRUE	Empty	60S ribosomal protein L6 OS=Homo sapiens GN=RPL6 PE=1 SV=3	RL6_HUMAN	33 kDa			unknown	0	1.2623	4.4791	6.554	7.1301	8.1807
17	TRUE	Empty	40S ribosomal protein S9 OS=Homo sapiens GN=RPS9 PE=1 SV=3	RS9_HUMAN	23 kDa			unknown	0	2.5247	4.4791	4.0962	7.1301	3.2723
18	TRUE	Empty	Filamin-A OS=Homo sapiens GN=FLNA PE=1 SV=4	FLNA_HUMAN	281 kDa	TRUE		unknown	0	2.5247	4.4791	7.3732	6.4171	2.4542
19	TRUE	Empty	40S ribosomal protein S4, X isoform OS=Homo sapiens GN=RPS4X PE=1 SV=2	RS4X_HUMAN	30 kDa			unknown	0	2.5247	2.2396	2.4577	4.9911	1.6361
20	TRUE	Empty	Elongation factor 2 OS=Homo sapiens GN=EEF2 PE=1 SV=4	EF2_HUMAN	95 kDa			unknown	0	7.574	4.4791	4.9155	5.7041	4.0904
21	TRUE	Empty	78 kDa glucose-regulated protein OS=Homo sapiens GN=HSPA5 PE=1 SV=2	GRP78_HUMAN	72 kDa	TRUE		unknown	0	8.8363	5.2256	5.7347	5.7041	4.9084
22	TRUE	Empty	Protein-glutamine gamma-glutamyltransferase 2 OS=Homo sapiens GN=TGM2 PE=1 SV=2	TGM2_HUMAN	77 kDa			unknown	0	5.0493	3.7326	5.7347	4.9911	5.7265
23	TRUE	Empty	60S ribosomal protein L4 OS=Homo sapiens GN=RPL4 PE=1 SV=5	RL4_HUMAN	48 kDa			unknown	0	3.787	5.9721	4.9155	6.4171	4.9084
24	TRUE	Empty	60S ribosomal protein L7 OS=Homo sapiens GN=RPL7 PE=1 SV=1	RL7_HUMAN	29 kDa			unknown	0	2.5247	2.9861	6.554	5.7041	6.5446
25	TRUE	Empty	Heterogeneous nuclear ribonucleoprotein H OS=Homo sapiens GN=HNRNPH1 PE=1 SV=4	HNRH1_HUMAN	49 kDa	TRUE		unknown	0	2.5247	4.4791	4.9155	4.2781	4.0904
26	TRUE	Empty	Heterogeneous nuclear ribonucleoprotein K OS=Homo sapiens GN=HNRNPK PE=1 SV=1	HNRPK_HUMAN	51 kDa			unknown	0	3.787	3.7326	6.554	4.9911	5.7265
27	TRUE	Empty	Serum albumin OS=Homo sapiens GN=ALB PE=1 SV=2	ALBU_HUMAN	69 kDa			unknown	0	8.8363	3.7326	1.6385	2.852	2.4542
28	TRUE	Empty	Keratin, type II cuticular Hb5 OS=Homo sapiens GN=KRT85 PE=1 SV=1	KRT85_HUMAN	56 kDa	TRUE		unknown	0	0	19.409	0.81925	0	0
29	TRUE	Empty	Keratin, type I cuticular Ha1 OS=Homo sapiens GN=KRT31 PE=1 SV=3	K1H1_HUMAN	47 kDa	TRUE		unknown	0	0	19.409	0	0	0
30	TRUE	Empty	Elongation factor 1-alpha 1 OS=Homo sapiens GN=EEF1A1 PE=1 SV=1	EF1A1_HUMAN (+1)	50 kDa			unknown	0	2.5247	2.9861	4.9155	5.7041	4.9084
31	TRUE	Empty	Guanine nucleotide-binding protein subunit beta-2-like 1 OS=Homo sapiens GN=GNB2L1 PE=1 SV=3	GBLP_HUMAN	35 kDa			unknown	0	2.5247	5.2256	4.9155	4.9911	4.0904
32	TRUE	Empty	60S ribosomal protein L3 OS=Homo sapiens GN=RPL3 PE=1 SV=2	RL3_HUMAN	46 kDa			unknown	0	2.5247	4.4791	4.0962	4.2781	3.2723
33	TRUE	Empty	Pyruvate kinase isozymes M1/M2 OS=Homo sapiens GN=PKM2 PE=1 SV=4	KPYM_HUMAN	58 kDa			unknown	0	3.787	4.4791	4.0962	6.4171	4.0904
34	TRUE	Empty	40S ribosomal protein S3 OS=Homo sapiens GN=RPS3 PE=1 SV=2	RS3_HUMAN	27 kDa			unknown	0	3.787	3.7326	5.7347	3.565	4.9084
35	TRUE	Empty	40S ribosomal protein S3a OS=Homo sapiens GN=RPS3A PE=1 SV=2	RS3A_HUMAN	30 kDa			unknown	0	0	3.7326	4.9155	5.7041	4.0904
36	TRUE	Empty	40S ribosomal protein S2 OS=Homo sapiens GN=RPS2 PE=1 SV=2	RS2_HUMAN	31 kDa			unknown	0	2.5247	2.9861	3.277	4.9911	4.0904
37	TRUE	Empty	Keratin, type II cytoskeletal 7 OS=Homo sapiens GN=KRT7 PE=1 SV=5	K2C7_HUMAN	51 kDa	TRUE		unknown	0	11.361	3.7326	4.9155	3.565	5.7265
38	TRUE	Empty	60S ribosomal protein L18 OS=Homo sapiens GN=RPL18 PE=1 SV=2	RL18_HUMAN	22 kDa			unknown	0	2.5247	2.9861	4.0962	4.2781	4.0904
39	TRUE	Empty	60S ribosomal protein L15 OS=Homo sapiens GN=RPL15 PE=1 SV=2	RL15_HUMAN	24 kDa			unknown	0	1.2623	2.2396	2.4577	3.565	3.2723
40	TRUE	Empty	Heterogeneous nuclear ribonucleoprotein U OS=Homo sapiens GN=HNRNPU PE=1 SV=6	HNRPU_HUMAN	91 kDa			unknown	0	1.2623	3.7326	2.4577	3.565	3.2723
41	TRUE	Empty	Heat shock cognate 71 kDa protein OS=Homo sapiens GN=HSPA8 PE=1 SV=1	HSP7C_HUMAN	71 kDa	TRUE		unknown	0	5.0493	6.7187	4.0962	4.9911	5.7265
42	TRUE	Empty	60S ribosomal protein L5 OS=Homo sapiens GN=RPL5 PE=1 SV=3	RL5_HUMAN	34 kDa			unknown	0	1.2623	2.2396	3.277	4.2781	4.0904
43	TRUE	Empty	60S ribosomal protein L8 OS=Homo sapiens GN=RPL8 PE=1 SV=2	RL8_HUMAN	28 kDa			unknown	0	1.2623	2.9861	4.0962	4.2781	3.2723
44	TRUE	Empty	ATP-dependent RNA helicase DDX3X OS=Homo sapiens GN=DDX3X PE=1 SV=3	DDX3X_HUMAN	73 kDa			unknown	0	1.2623	1.493	5.7347	4.9911	3.2723
45	TRUE	Empty	Annexin A2 OS=Homo sapiens GN=ANXA2 PE=1 SV=2	ANXA2_HUMAN	39 kDa			unknown	0	2.5247	2.9861	3.277	3.565	3.2723
46	TRUE	Empty	L-lactate dehydrogenase A chain OS=Homo sapiens GN=LDHA PE=1 SV=2	LDHA_HUMAN	37 kDa	TRUE		unknown	0	2.5247	2.9861	4.0962	4.9911	3.2723
47	TRUE	Empty	Keratin, type I cytoskeletal 14 OS=Homo sapiens GN=KRT14 PE=1 SV=4	K1C14_HUMAN	52 kDa	TRUE		unknown	0	16.41	2.2396	2.4577	2.852	0
48	TRUE	Empty	40S ribosomal protein S6 OS=Homo sapiens GN=RPS6 PE=1 SV=1	RS6_HUMAN	29 kDa			unknown	0	3.787	2.9861	3.277	2.852	2.4542
49	TRUE	Empty	Ubiquitin-60S ribosomal protein L40 OS=Homo sapiens GN=UBA52 PE=1 SV=2	RL40_HUMAN (+3)	15 kDa			unknown	0	2.5247	2.2396	2.4577	3.565	3.2723
50	TRUE	Empty	60S ribosomal protein L7a OS=Homo sapiens GN=RPL7A PE=1 SV=2	RL7A_HUMAN	30 kDa			unknown	0	1.2623	3.7326	2.4577	4.2781	2.4542
51	TRUE	Empty	40S ribosomal protein S23 OS=Homo sapiens GN=RPS23 PE=1 SV=3	RS23_HUMAN	16 kDa			unknown	0	1.2623	2.9861	4.0962	2.139	3.2723
52	TRUE	Empty	60S ribosomal protein L23 OS=Homo sapiens GN=RPL23 PE=1 SV=1	RL23_HUMAN	15 kDa			unknown	0	0	3.7326	3.277	3.565	3.2723
53	TRUE	Empty	Probable ATP-dependent RNA helicase DDX5 OS=Homo sapiens GN=DDX5 PE=1 SV=1	DDX5_HUMAN	69 kDa	TRUE		unknown	0	0	2.9861	4.0962	4.9911	2.4542
54	TRUE	Empty	40S ribosomal protein S11 OS=Homo sapiens GN=RPS11 PE=1 SV=3	RS11_HUMAN	18 kDa			unknown	0	0	2.9861	3.277	3.565	4.0904
55	TRUE	Empty	Polyadenylate-binding protein 1 OS=Homo sapiens GN=PABPC1 PE=1 SV=2	PABP1_HUMAN	71 kDa	TRUE		unknown	0	0	0.74652	4.9155	4.2781	4.0904
56	TRUE	Empty	GTP-binding nuclear protein Ran OS=Homo sapiens GN=RAN PE=1 SV=3	RAN_HUMAN	24 kDa			unknown	0	3.787	2.9861	2.4577	1.426	3.2723
57	TRUE	Empty	Transitional endoplasmic reticulum ATPase OS=Homo sapiens GN=VCP PE=1 SV=4	TERA_HUMAN	89 kDa			unknown	0	2.5247	2.9861	2.4577	2.852	4.0904
58	TRUE	Empty	40S ribosomal protein S7 OS=Homo sapiens GN=RPS7 PE=1 SV=1	RS7_HUMAN	22 kDa			unknown	0	3.787	0.74652	3.277	2.852	3.2723
59	TRUE	Empty	60S ribosomal protein L18a OS=Homo sapiens GN=RPL18A PE=1 SV=2	RL18A_HUMAN	21 kDa			unknown	0	1.2623	1.493	4.0962	3.565	2.4542
60	TRUE	Empty	L-lactate dehydrogenase B chain OS=Homo sapiens GN=LDHB PE=1 SV=2	LDHB_HUMAN	37 kDa	TRUE		unknown	0	3.787	2.2396	4.0962	2.139	2.4542
61	TRUE	Empty	60S ribosomal protein L14 OS=Homo sapiens GN=RPL14 PE=1 SV=4	RL14_HUMAN	23 kDa			unknown	0	2.5247	2.9861	2.4577	2.852	2.4542
62	TRUE	Empty	60S ribosomal protein L21 OS=Homo sapiens GN=RPL21 PE=1 SV=2	RL21_HUMAN	19 kDa			unknown	0	1.2623	2.2396	2.4577	2.852	2.4542
63	TRUE	Empty	60S ribosomal protein L26 OS=Homo sapiens GN=RPL26 PE=1 SV=1	RL26_HUMAN	17 kDa			unknown	0	0	2.2396	2.4577	3.565	4.9084
64	TRUE	Empty	Profilin-1 OS=Homo sapiens GN=PFN1 PE=1 SV=2	PROF1_HUMAN	15 kDa			unknown	0	3.787	2.2396	2.4577	2.139	2.4542
65	TRUE	Empty	Prelamin-A/C OS=Homo sapiens GN=LMNA PE=1 SV=1	LMNA_HUMAN	74 kDa	TRUE		unknown	0	5.0493	1.493	2.4577	2.852	2.4542
66	TRUE	Empty	TATA-binding protein-associated factor 2N OS=Homo sapiens GN=TAF15 PE=1 SV=1	RBP56_HUMAN	62 kDa	TRUE		unknown	0	2.5247	0.74652	1.6385	2.139	3.2723
67	TRUE	Empty	60S ribosomal protein L24 OS=Homo sapiens GN=RPL24 PE=1 SV=1	RL24_HUMAN	18 kDa			unknown	0	1.2623	1.493	2.4577	2.852	2.4542
68	TRUE	Empty	60S ribosomal protein L27 OS=Homo sapiens GN=RPL27 PE=1 SV=2	RL27_HUMAN	16 kDa			unknown	0	1.2623	0.74652	1.6385	2.139	2.4542
69	TRUE	Empty	40S ribosomal protein S18 OS=Homo sapiens GN=RPS18 PE=1 SV=3	RS18_HUMAN	18 kDa			unknown	0	3.787	2.2396	0.81925	0	1.6361
70	TRUE	Empty	Keratin, type II cuticular Hb6 OS=Homo sapiens GN=KRT86 PE=1 SV=1	KRT86_HUMAN	53 kDa	TRUE		unknown	0	0	17.17	0	0	0
71	TRUE	Empty	Prohibitin-2 OS=Homo sapiens GN=PHB2 PE=1 SV=2	PHB2_HUMAN	33 kDa			unknown	0	2.5247	2.2396	3.277	2.139	1.6361
72	TRUE	Empty	Prohibitin OS=Homo sapiens GN=PHB PE=1 SV=1	PHB_HUMAN	30 kDa			unknown	0	1.2623	2.2396	2.4577	2.139	1.6361
73	TRUE	Empty	60S ribosomal protein L13a OS=Homo sapiens GN=RPL13A PE=1 SV=2	RL13A_HUMAN	24 kDa			unknown	0	2.5247	0.74652	0.81925	0.71301	0.81807
74	TRUE	Empty	Phosphoglycerate kinase 1 OS=Homo sapiens GN=PGK1 PE=1 SV=3	PGK1_HUMAN	45 kDa			unknown	0	1.2623	1.493	1.6385	2.139	2.4542
75	TRUE	Empty	Histone H1.5 OS=Homo sapiens GN=HIST1H1B PE=1 SV=3	H15_HUMAN	23 kDa			unknown	0	1.2623	1.493	3.277	2.852	2.4542
76	TRUE	Empty	Elongation factor Tu, mitochondrial OS=Homo sapiens GN=TUFM PE=1 SV=2	EFTU_HUMAN	50 kDa			unknown	0	1.2623	0.74652	1.6385	1.426	3.2723
77	TRUE	Empty	60S ribosomal protein L13 OS=Homo sapiens GN=RPL13 PE=1 SV=4	RL13_HUMAN	24 kDa			unknown	0	2.5247	3.7326	1.6385	1.426	0
78	TRUE	Empty	60S ribosomal protein L10 OS=Homo sapiens GN=RPL10 PE=1 SV=4	RL10_HUMAN	25 kDa			unknown	0	0	0.74652	2.4577	1.426	1.6361
79	TRUE	Empty	ATP synthase subunit alpha, mitochondrial OS=Homo sapiens GN=ATP5A1 PE=1 SV=1	ATPA_HUMAN	60 kDa			unknown	0	1.2623	0	4.9155	2.852	1.6361
80	TRUE	Empty	Nestin OS=Homo sapiens GN=NES PE=1 SV=2	NEST_HUMAN	177 kDa			unknown	0	0	3.7326	1.6385	0	1.6361
81	TRUE	Empty	Alcohol dehydrogenase 1 OS=Saccharomyces cerevisiae (strain ATCC 204508 / S288c) GN=ADH1 PE=1 SV=5	ADH1_YEAST	37 kDa			unknown	527.85	0	0	0	0	0
82	TRUE	Empty	60S ribosomal protein L19 OS=Homo sapiens GN=RPL19 PE=1 SV=1	RL19_HUMAN	23 kDa			unknown	0	1.2623	1.493	2.4577	1.426	1.6361
83	TRUE	Empty	Endoplasmin OS=Homo sapiens GN=HSP90B1 PE=1 SV=1	ENPL_HUMAN	92 kDa	TRUE		unknown	0	5.0493	2.2396	2.4577	0.71301	2.4542
84	TRUE	Empty	Stress-70 protein, mitochondrial OS=Homo sapiens GN=HSPA9 PE=1 SV=2	GRP75_HUMAN	74 kDa			unknown	0	0	2.2396	3.277	2.139	2.4542
85	TRUE	Empty	60S ribosomal protein L32 OS=Homo sapiens GN=RPL32 PE=1 SV=2	RL32_HUMAN	16 kDa			unknown	0	0	2.2396	1.6385	3.565	1.6361
86	TRUE	Empty	Eukaryotic initiation factor 4A-I OS=Homo sapiens GN=EIF4A1 PE=1 SV=1	IF4A1_HUMAN	46 kDa			unknown	0	0	0.74652	1.6385	2.139	2.4542
87	TRUE	Empty	Tubulin beta-6 chain OS=Homo sapiens GN=TUBB6 PE=1 SV=1	TBB6_HUMAN	50 kDa	TRUE		unknown	0	0	5.2256	4.9155	5.7041	4.9084
88	TRUE	Empty	Peroxiredoxin-1 OS=Homo sapiens GN=PRDX1 PE=1 SV=1	PRDX1_HUMAN	22 kDa			unknown	0	2.5247	1.493	1.6385	2.139	1.6361
89	TRUE	Empty	60S acidic ribosomal protein P0 OS=Homo sapiens GN=RPLP0 PE=1 SV=1	RLA0_HUMAN	34 kDa			unknown	0	1.2623	1.493	2.4577	2.139	2.4542
90	TRUE	Empty	60S ribosomal protein L28 OS=Homo sapiens GN=RPL28 PE=1 SV=3	RL28_HUMAN	16 kDa			unknown	0	1.2623	2.2396	1.6385	1.426	1.6361
91	TRUE	Empty	Filamin-B OS=Homo sapiens GN=FLNB PE=1 SV=2	FLNB_HUMAN	278 kDa	TRUE		unknown	0	2.5247	1.493	1.6385	0.71301	2.4542
92	TRUE	Empty	Heat shock protein beta-1 OS=Homo sapiens GN=HSPB1 PE=1 SV=2	HSPB1_HUMAN	23 kDa			unknown	0	1.2623	0.74652	0.81925	2.139	4.0904
93	TRUE	Empty	60S ribosomal protein L27a OS=Homo sapiens GN=RPL27A PE=1 SV=2	RL27A_HUMAN	17 kDa			unknown	0	0	1.493	2.4577	2.139	1.6361
94	TRUE	Empty	Histone H4 OS=Homo sapiens GN=HIST1H4A PE=1 SV=2	H4_HUMAN	11 kDa			unknown	0	0	2.9861	1.6385	2.852	1.6361
95	TRUE	Empty	60S ribosomal protein L35a OS=Homo sapiens GN=RPL35A PE=1 SV=2	RL35A_HUMAN	13 kDa			unknown	0	0	1.493	1.6385	0.71301	0.81807
96	TRUE	Empty	Poly [ADP-ribose] polymerase 1 OS=Homo sapiens GN=PARP1 PE=1 SV=4	PARP1_HUMAN	113 kDa			unknown	0	0	0	2.4577	2.139	2.4542
97	TRUE	Empty	Cofilin-1 OS=Homo sapiens GN=CFL1 PE=1 SV=3	COF1_HUMAN	19 kDa			unknown	0	2.5247	1.493	2.4577	1.426	1.6361
98	TRUE	Empty	Rho-related GTP-binding protein RhoC OS=Homo sapiens GN=RHOC PE=1 SV=1	RHOC_HUMAN	22 kDa	TRUE		unknown	0	1.2623	1.493	0.81925	1.426	0.81807
99	TRUE	Empty	40S ribosomal protein S5 OS=Homo sapiens GN=RPS5 PE=1 SV=4	RS5_HUMAN	23 kDa			unknown	0	1.2623	1.493	1.6385	1.426	2.4542
100	TRUE	Empty	ADP/ATP translocase 3 OS=Homo sapiens GN=SLC25A6 PE=1 SV=4	ADT3_HUMAN	33 kDa	TRUE		unknown	0	0	2.2396	2.4577	1.426	1.6361
101	TRUE	Empty	14-3-3 protein zeta/delta OS=Homo sapiens GN=YWHAZ PE=1 SV=1	1433Z_HUMAN	28 kDa	TRUE		unknown	0	1.2623	1.493	2.4577	2.139	0
102	TRUE	Empty	40S ribosomal protein S16 OS=Homo sapiens GN=RPS16 PE=1 SV=2	RS16_HUMAN	16 kDa			unknown	0	0	1.493	1.6385	2.139	0.81807
103	TRUE	Empty	KH domain-containing, RNA-binding, signal transduction-associated protein 1 OS=Homo sapiens GN=KHDRBS1 PE=1 SV=1	KHDR1_HUMAN	48 kDa			unknown	0	0	2.2396	0.81925	2.139	2.4542
104	TRUE	Empty	40S ribosomal protein S13 OS=Homo sapiens GN=RPS13 PE=1 SV=2	RS13_HUMAN	17 kDa			unknown	0	0	0.74652	2.4577	2.139	2.4542
105	TRUE	Empty	Dolichyl-diphosphooligosaccharide--protein glycosyltransferase subunit 1 OS=Homo sapiens GN=RPN1 PE=1 SV=1	RPN1_HUMAN	69 kDa			unknown	0	0	0.74652	1.6385	2.852	2.4542
106	TRUE	Empty	Nucleolar RNA helicase 2 OS=Homo sapiens GN=DDX21 PE=1 SV=5	DDX21_HUMAN	87 kDa			unknown	0	0	0.74652	0.81925	4.2781	1.6361
107	TRUE	Empty	Ig kappa chain V-I region WEA OS=Homo sapiens PE=1 SV=1	KV118_HUMAN	12 kDa			unknown	0	0	2.2396	1.6385	2.139	2.4542
108	TRUE	Empty	Keratin, type II cytoskeletal 5 OS=Homo sapiens GN=KRT5 PE=1 SV=3	K2C5_HUMAN	62 kDa	TRUE		unknown	0	21.46	0	0	0	0
109	TRUE	Empty	40S ribosomal protein S14 OS=Homo sapiens GN=RPS14 PE=1 SV=3	RS14_HUMAN	16 kDa			unknown	0	1.2623	2.2396	1.6385	1.426	1.6361
110	TRUE	Empty	Glycyl-tRNA synthetase OS=Homo sapiens GN=GARS PE=1 SV=3	SYG_HUMAN	83 kDa			unknown	0	0	0.74652	2.4577	1.426	3.2723
111	TRUE	Empty	60S ribosomal protein L17 OS=Homo sapiens GN=RPL17 PE=1 SV=3	RL17_HUMAN	21 kDa			unknown	0	0	0.74652	2.4577	1.426	1.6361
112	TRUE	Empty	60S ribosomal protein L30 OS=Homo sapiens GN=RPL30 PE=1 SV=2	RL30_HUMAN	13 kDa			unknown	0	1.2623	1.493	1.6385	1.426	1.6361
113	TRUE	Empty	Heterogeneous nuclear ribonucleoprotein D0 OS=Homo sapiens GN=HNRNPD PE=1 SV=1	HNRPD_HUMAN	38 kDa			unknown	0	1.2623	1.493	1.6385	1.426	1.6361
114	TRUE	Empty	60S ribosomal protein L12 OS=Homo sapiens GN=RPL12 PE=1 SV=1	RL12_HUMAN	18 kDa			unknown	0	1.2623	0.74652	1.6385	2.139	1.6361
115	TRUE	Empty	Keratin, type I cytoskeletal 19 OS=Homo sapiens GN=KRT19 PE=1 SV=4	K1C19_HUMAN	44 kDa	TRUE		unknown	0	3.787	1.493	0.81925	1.426	0.81807
116	TRUE	Empty	Heterogeneous nuclear ribonucleoprotein R OS=Homo sapiens GN=HNRNPR PE=1 SV=1	HNRPR_HUMAN	71 kDa	TRUE		unknown	0	0	0.74652	2.4577	1.426	1.6361
117	TRUE	Empty	ADP-ribosylation factor 1 OS=Homo sapiens GN=ARF1 PE=1 SV=2	ARF1_HUMAN (+2)	21 kDa	TRUE		unknown	0	0	2.2396	0.81925	2.139	1.6361
118	TRUE	Empty	40S ribosomal protein S20 OS=Homo sapiens GN=RPS20 PE=1 SV=1	RS20_HUMAN	13 kDa			unknown	0	0	2.2396	1.6385	1.426	0.81807
119	TRUE	Empty	Heterogeneous nuclear ribonucleoprotein F OS=Homo sapiens GN=HNRNPF PE=1 SV=3	HNRPF_HUMAN	46 kDa	TRUE		unknown	0	0	2.2396	3.277	2.139	2.4542
120	TRUE	Empty	Interleukin enhancer-binding factor 3 OS=Homo sapiens GN=ILF3 PE=1 SV=3	ILF3_HUMAN	95 kDa			unknown	0	0	0	1.6385	2.139	2.4542
121	TRUE	Empty	RNA-binding motif protein, X chromosome OS=Homo sapiens GN=RBMX PE=1 SV=3	RBMX_HUMAN	?			unknown	0	0	0	1.6385	2.139	1.6361
122	TRUE	Empty	40S ribosomal protein S17-like OS=Homo sapiens GN=RPS17L PE=3 SV=1	RS17L_HUMAN (+1)	16 kDa			unknown	0	0	0.74652	0	0	1.6361
123	TRUE	Empty	Splicing factor, proline- and glutamine-rich OS=Homo sapiens GN=SFPQ PE=1 SV=2	SFPQ_HUMAN	76 kDa	TRUE		unknown	0	2.5247	0.74652	1.6385	0.71301	0.81807
124	TRUE	Empty	40S ribosomal protein S26 OS=Homo sapiens GN=RPS26 PE=1 SV=3	RS26_HUMAN	13 kDa			unknown	0	1.2623	0.74652	0	0	0
125	TRUE	Empty	Heterogeneous nuclear ribonucleoprotein A1 OS=Homo sapiens GN=HNRNPA1 PE=1 SV=5	ROA1_HUMAN	39 kDa			unknown	0	0	0.74652	0.81925	1.426	1.6361
126	TRUE	Empty	Filamin-C OS=Homo sapiens GN=FLNC PE=1 SV=3	FLNC_HUMAN	291 kDa	TRUE		unknown	0	0	0.74652	1.6385	1.426	0.81807
127	TRUE	Empty	Serpin H1 OS=Homo sapiens GN=SERPINH1 PE=1 SV=2	SERPH_HUMAN	46 kDa			unknown	0	0	0.74652	2.4577	1.426	1.6361
128	TRUE	Empty	Histone H2A type 1-B/E OS=Homo sapiens GN=HIST1H2AB PE=1 SV=2	H2A1B_HUMAN (+9)	14 kDa			unknown	0	0	2.2396	0.81925	1.426	0.81807
129	TRUE	Empty	Tubulin beta-4B chain OS=Homo sapiens GN=TUBB4B PE=1 SV=1	TBB4B_HUMAN	?	TRUE		unknown	0	0	8.2117	9.0117	8.5561	8.9988
130	TRUE	Empty	Ig gamma-1 chain C region OS=Homo sapiens GN=IGHG1 PE=1 SV=1	IGHG1_HUMAN (+1)	36 kDa			unknown	0	0	0.74652	0	0.71301	0
131	TRUE	Empty	40S ribosomal protein S25 OS=Homo sapiens GN=RPS25 PE=1 SV=1	RS25_HUMAN	14 kDa			unknown	0	0	2.9861	0	1.426	1.6361
132	TRUE	Empty	Plasminogen activator inhibitor 1 OS=Homo sapiens GN=SERPINE1 PE=1 SV=1	PAI1_HUMAN	45 kDa			unknown	0	0	0	2.4577	2.139	1.6361
133	TRUE	Empty	Fascin OS=Homo sapiens GN=FSCN1 PE=1 SV=3	FSCN1_HUMAN	55 kDa			unknown	0	0	2.2396	2.4577	0	0.81807
134	TRUE	Empty	60S ribosomal protein L11 OS=Homo sapiens GN=RPL11 PE=1 SV=2	RL11_HUMAN	20 kDa			unknown	0	2.5247	0.74652	0.81925	0.71301	1.6361
135	TRUE	Empty	Poly(rC)-binding protein 2 OS=Homo sapiens GN=PCBP2 PE=1 SV=1	PCBP2_HUMAN	39 kDa	TRUE		unknown	0	1.2623	2.2396	0.81925	0.71301	0.81807
136	TRUE	Empty	Ras-related protein Rab-1A OS=Homo sapiens GN=RAB1A PE=1 SV=3	RAB1A_HUMAN (+2)	23 kDa			unknown	0	1.2623	1.493	0.81925	0.71301	0.81807
137	TRUE	Empty	T-complex protein 1 subunit alpha OS=Homo sapiens GN=TCP1 PE=1 SV=1	TCPA_HUMAN	60 kDa			unknown	0	1.2623	1.493	0.81925	0.71301	1.6361
138	TRUE	Empty	Nuclease-sensitive element-binding protein 1 OS=Homo sapiens GN=YBX1 PE=1 SV=3	YBOX1_HUMAN	36 kDa			unknown	0	0	1.493	0.81925	0.71301	0.81807
139	TRUE	Empty	Insulin-like growth factor 2 mRNA-binding protein 1 OS=Homo sapiens GN=IGF2BP1 PE=1 SV=2	IF2B1_HUMAN	63 kDa	TRUE		unknown	0	0	0.74652	1.6385	1.426	0.81807
140	TRUE	Empty	Polypyrimidine tract-binding protein 1 OS=Homo sapiens GN=PTBP1 PE=1 SV=1	PTBP1_HUMAN	57 kDa			unknown	0	0	0.74652	0.81925	1.426	1.6361
141	TRUE	Empty	Heat shock protein HSP 90-alpha OS=Homo sapiens GN=HSP90AA1 PE=1 SV=5	HS90A_HUMAN	85 kDa	TRUE		unknown	0	0	2.2396	3.277	0	3.2723
142	TRUE	Empty	ATP-binding cassette sub-family F member 1 OS=Homo sapiens GN=ABCF1 PE=1 SV=2	ABCF1_HUMAN	96 kDa			unknown	0	0	0.74652	0	1.426	0.81807
143	TRUE	Empty	60S ribosomal protein L34 OS=Homo sapiens GN=RPL34 PE=1 SV=3	RL34_HUMAN	13 kDa			unknown	0	0	0	0.81925	0	0.81807
144	TRUE	Empty	DNA topoisomerase 1 OS=Homo sapiens GN=TOP1 PE=1 SV=2	TOP1_HUMAN	91 kDa			unknown	0	0	0	0	2.139	0.81807
145	TRUE	Empty	Histone H2B type 1-C/E/F/G/I OS=Homo sapiens GN=HIST1H2BC PE=1 SV=4	H2B1C_HUMAN (+7)	14 kDa			unknown	0	0	2.9861	0	0	0
146	TRUE	Empty	60S ribosomal protein L36a OS=Homo sapiens GN=RPL36A PE=1 SV=2	RL36A_HUMAN (+1)	12 kDa			unknown	0	1.2623	0.74652	0.81925	1.426	0.81807
147	TRUE	Empty	Tubulin alpha-1B chain OS=Homo sapiens GN=TUBA1B PE=1 SV=1	TBA1B_HUMAN	50 kDa	TRUE		unknown	0	8.8363	8.2117	7.3732	4.9911	5.7265
148	TRUE	Empty	14-3-3 protein epsilon OS=Homo sapiens GN=YWHAE PE=1 SV=1	1433E_HUMAN	29 kDa	TRUE		unknown	0	0	2.2396	1.6385	2.139	2.4542
149	TRUE	Empty	Poly(rC)-binding protein 1 OS=Homo sapiens GN=PCBP1 PE=1 SV=2	PCBP1_HUMAN	37 kDa	TRUE		unknown	0	0	2.2396	0.81925	0.71301	0.81807
150	TRUE	Empty	60S ribosomal protein L36 OS=Homo sapiens GN=RPL36 PE=1 SV=3	RL36_HUMAN	12 kDa			unknown	0	0	0.74652	0.81925	1.426	0.81807
151	TRUE	Empty	Vitronectin OS=Homo sapiens GN=VTN PE=1 SV=1	VTNC_HUMAN	54 kDa			unknown	0	0	0.74652	0.81925	1.426	0.81807
152	TRUE	Empty	60S ribosomal protein L9 OS=Homo sapiens GN=RPL9 PE=1 SV=1	RL9_HUMAN	22 kDa			unknown	0	0	1.493	0.81925	0.71301	0.81807
153	TRUE	Empty	ATP-dependent RNA helicase DDX1 OS=Homo sapiens GN=DDX1 PE=1 SV=2	DDX1_HUMAN	82 kDa			unknown	0	0	0.74652	0.81925	2.139	0.81807
154	TRUE	Empty	Insulin-like growth factor 2 mRNA-binding protein 3 OS=Homo sapiens GN=IGF2BP3 PE=1 SV=2	IF2B3_HUMAN	64 kDa	TRUE		unknown	0	0	2.2396	0	0	0.81807
155	TRUE	Empty	Keratin, type II cytoskeletal 6A OS=Homo sapiens GN=KRT6A PE=1 SV=3	K2C6A_HUMAN	60 kDa	TRUE		unknown	0	13.886	2.2396	0	4.9911	0
156	TRUE	Empty	Actin-related protein 3 OS=Homo sapiens GN=ACTR3 PE=1 SV=3	ARP3_HUMAN	47 kDa			unknown	0	0	0.74652	1.6385	0.71301	0
157	TRUE	Empty	Barrier-to-autointegration factor OS=Homo sapiens GN=BANF1 PE=1 SV=1	BAF_HUMAN	10 kDa			unknown	0	0	0	0	0.71301	0
158	TRUE	Empty	T-complex protein 1 subunit eta OS=Homo sapiens GN=CCT7 PE=1 SV=2	TCPH_HUMAN	59 kDa			unknown	0	0	0	1.6385	0	2.4542
159	TRUE	Empty	Calnexin OS=Homo sapiens GN=CANX PE=1 SV=2	CALX_HUMAN	68 kDa			unknown	0	0	0	1.6385	0	3.2723
160	TRUE	Empty	Macrophage migration inhibitory factor OS=Homo sapiens GN=MIF PE=1 SV=4	MIF_HUMAN	12 kDa			unknown	0	1.2623	0.74652	0.81925	0.71301	0.81807
161	TRUE	Empty	60S ribosomal protein L22 OS=Homo sapiens GN=RPL22 PE=1 SV=2	RL22_HUMAN	15 kDa			unknown	0	2.5247	0.74652	0.81925	0	0.81807
162	TRUE	Empty	40S ribosomal protein S24 OS=Homo sapiens GN=RPS24 PE=1 SV=1	RS24_HUMAN	15 kDa			unknown	0	0	0.74652	0.81925	1.426	0.81807
163	TRUE	Empty	Signal recognition particle 14 kDa protein OS=Homo sapiens GN=SRP14 PE=1 SV=2	SRP14_HUMAN	15 kDa			unknown	0	0	0.74652	0.81925	1.426	0.81807
164	TRUE	Empty	Nucleosome assembly protein 1-like 1 OS=Homo sapiens GN=NAP1L1 PE=1 SV=1	NP1L1_HUMAN	45 kDa			unknown	0	0	0.74652	0.81925	0.71301	1.6361
165	TRUE	Empty	Heterogeneous nuclear ribonucleoprotein Q OS=Homo sapiens GN=SYNCRIP PE=1 SV=2	HNRPQ_HUMAN	70 kDa	TRUE		unknown	0	0	0.74652	1.6385	1.426	1.6361
166	TRUE	Empty	26S protease regulatory subunit 6B OS=Homo sapiens GN=PSMC4 PE=1 SV=2	PRS6B_HUMAN	47 kDa			unknown	0	0	0.74652	0.81925	0.71301	0.81807
167	TRUE	Empty	WD repeat-containing protein 1 OS=Homo sapiens GN=WDR1 PE=1 SV=4	WDR1_HUMAN	66 kDa			unknown	0	0	0.74652	1.6385	0.71301	0
168	TRUE	Empty	60S ribosomal protein L29 OS=Homo sapiens GN=RPL29 PE=1 SV=2	RL29_HUMAN	18 kDa			unknown	0	1.2623	0	0.81925	1.426	0
169	TRUE	Empty	T-complex protein 1 subunit zeta OS=Homo sapiens GN=CCT6A PE=1 SV=3	TCPZ_HUMAN	58 kDa			unknown	0	0	0	0.81925	0.71301	1.6361
170	TRUE	Empty	F-actin-capping protein subunit alpha-1 OS=Homo sapiens GN=CAPZA1 PE=1 SV=3	CAZA1_HUMAN	33 kDa			unknown	0	0	0.74652	1.6385	1.426	0
171	TRUE	Empty	RNA-binding protein FUS OS=Homo sapiens GN=FUS PE=1 SV=1	FUS_HUMAN	53 kDa	TRUE		unknown	0	0	0	2.4577	2.852	2.4542
172	TRUE	Empty	Keratin, type I cytoskeletal 17 OS=Homo sapiens GN=KRT17 PE=1 SV=2	K1C17_HUMAN	48 kDa	TRUE		unknown	0	6.3116	3.7326	0	2.852	0
173	TRUE	Empty	Heterogeneous nuclear ribonucleoprotein L OS=Homo sapiens GN=HNRNPL PE=1 SV=2	HNRPL_HUMAN	64 kDa			unknown	0	0	0	0	2.139	0.81807
174	TRUE	Empty	Keratin, type I cuticular Ha5 OS=Homo sapiens GN=KRT35 PE=1 SV=5	KRT35_HUMAN	50 kDa	TRUE		unknown	0	0	8.2117	0	0	0
175	TRUE	Empty	ATP synthase subunit gamma, mitochondrial OS=Homo sapiens GN=ATP5C1 PE=1 SV=1	ATPG_HUMAN	33 kDa			unknown	0	0	0.74652	0.81925	0.71301	0.81807
176	TRUE	Empty	F-actin-capping protein subunit beta OS=Homo sapiens GN=CAPZB PE=1 SV=4	CAPZB_HUMAN	31 kDa			unknown	0	0	0.74652	0.81925	0.71301	0.81807
177	TRUE	Empty	Cleavage and polyadenylation specificity factor subunit 6 OS=Homo sapiens GN=CPSF6 PE=1 SV=2	CPSF6_HUMAN	59 kDa			unknown	0	0	0.74652	0.81925	0.71301	0.81807
178	TRUE	Empty	Transmembrane protein 33 OS=Homo sapiens GN=TMEM33 PE=1 SV=2	TMM33_HUMAN	28 kDa			unknown	0	0	0.74652	0.81925	0.71301	0.81807
179	TRUE	Empty	Single-stranded DNA-binding protein, mitochondrial OS=Homo sapiens GN=SSBP1 PE=1 SV=1	SSBP_HUMAN	17 kDa			unknown	0	1.2623	0	0.81925	0.71301	0.81807
180	TRUE	Empty	Transforming protein RhoA OS=Homo sapiens GN=RHOA PE=1 SV=1	RHOA_HUMAN	22 kDa	TRUE		unknown	0	0	2.2396	0.81925	2.139	0.81807
181	TRUE	Empty	Myosin-Ic OS=Homo sapiens GN=MYO1C PE=1 SV=4	MYO1C_HUMAN	122 kDa			unknown	0	0	0.74652	0.81925	0.71301	0.81807
182	TRUE	Empty	Heterochromatin protein 1-binding protein 3 OS=Homo sapiens GN=HP1BP3 PE=1 SV=1	HP1B3_HUMAN	61 kDa			unknown	0	0	0.74652	0	0.71301	0.81807
183	TRUE	Empty	40S ribosomal protein SA OS=Homo sapiens GN=RPSA PE=1 SV=4	RSSA_HUMAN	33 kDa			unknown	0	0	0.74652	0.81925	0.71301	0.81807
184	TRUE	Empty	40S ribosomal protein S15 OS=Homo sapiens GN=RPS15 PE=1 SV=2	RS15_HUMAN	17 kDa			unknown	0	0	0.74652	0.81925	0.71301	0
185	TRUE	Empty	60 kDa heat shock protein, mitochondrial OS=Homo sapiens GN=HSPD1 PE=1 SV=2	CH60_HUMAN	61 kDa			unknown	0	0	0	0.81925	0.71301	0.81807
186	TRUE	Empty	Phosphate carrier protein, mitochondrial OS=Homo sapiens GN=SLC25A3 PE=1 SV=2	MPCP_HUMAN	40 kDa			unknown	0	0	0	0.81925	0.71301	0.81807
187	TRUE	Empty	Protein disulfide-isomerase OS=Homo sapiens GN=P4HB PE=1 SV=3	PDIA1_HUMAN	57 kDa			unknown	0	0	0.74652	0.81925	0	0
188	TRUE	Empty	Coatomer subunit delta OS=Homo sapiens GN=ARCN1 PE=1 SV=1	COPD_HUMAN	57 kDa			unknown	0	0	0.74652	0.81925	0.71301	0
189	TRUE	Empty	Small nuclear ribonucleoprotein Sm D1 OS=Homo sapiens GN=SNRPD1 PE=1 SV=1	SMD1_HUMAN	13 kDa			unknown	0	0	0	0.81925	1.426	0.81807
190	TRUE	Empty	Tubulin beta-4A chain OS=Homo sapiens GN=TUBB4A PE=1 SV=2	TBB4A_HUMAN	?	TRUE		unknown	0	0	0	6.554	6.4171	7.3627
191	TRUE	Empty	Alpha-actinin-4 OS=Homo sapiens GN=ACTN4 PE=1 SV=2	ACTN4_HUMAN	105 kDa			unknown	0	0	0.74652	0.81925	0	0.81807
192	TRUE	Empty	Cell division control protein 42 homolog OS=Homo sapiens GN=CDC42 PE=1 SV=2	CDC42_HUMAN	21 kDa			unknown	0	0	0	1.6385	0.71301	0.81807
193	TRUE	Empty	40S ribosomal protein S10 OS=Homo sapiens GN=RPS10 PE=1 SV=1	RS10_HUMAN	19 kDa			unknown	0	0	0.74652	0.81925	0.71301	0
194	TRUE	Empty	ADP/ATP translocase 2 OS=Homo sapiens GN=SLC25A5 PE=1 SV=7	ADT2_HUMAN	33 kDa	TRUE		unknown	0	0	0	1.6385	0	2.4542
195	TRUE	Empty	Vinculin OS=Homo sapiens GN=VCL PE=1 SV=4	VINC_HUMAN	124 kDa			unknown	0	0	0.74652	0	0.71301	0
196	TRUE	Empty	Non-POU domain-containing octamer-binding protein OS=Homo sapiens GN=NONO PE=1 SV=4	NONO_HUMAN	54 kDa	TRUE		unknown	0	3.787	0	0.81925	0	0
197	TRUE	Empty	60S ribosomal protein L31 OS=Homo sapiens GN=RPL31 PE=1 SV=1	RL31_HUMAN	14 kDa			unknown	0	0	0	0	0.71301	0
198	TRUE	Empty	Matrin-3 OS=Homo sapiens GN=MATR3 PE=1 SV=2	MATR3_HUMAN	95 kDa			unknown	0	0	0.74652	0	0	0
199	TRUE	Empty	Keratin, type I cytoskeletal 18 OS=Homo sapiens GN=KRT18 PE=1 SV=2	K1C18_HUMAN	48 kDa	TRUE		unknown	0	2.5247	0	0	0	0
200	TRUE	Empty	60S ribosomal protein L37a OS=Homo sapiens GN=RPL37A PE=1 SV=2	RL37A_HUMAN	10 kDa			unknown	0	0	0	0	1.426	0
201	TRUE	Empty	Clathrin heavy chain 1 OS=Homo sapiens GN=CLTC PE=1 SV=5	CLH1_HUMAN	192 kDa			unknown	0	0	0	0.81925	1.426	0
202	TRUE	Empty	Glutathione S-transferase P OS=Homo sapiens GN=GSTP1 PE=1 SV=2	GSTP1_HUMAN	23 kDa			unknown	0	2.5247	0	0	1.426	0
203	TRUE	Empty	Serine/arginine-rich splicing factor 7 OS=Homo sapiens GN=SRSF7 PE=1 SV=1	SRSF7_HUMAN	27 kDa	TRUE		unknown	0	0	0	0	1.426	1.6361
204	TRUE	Empty	Talin-1 OS=Homo sapiens GN=TLN1 PE=1 SV=3	TLN1_HUMAN	270 kDa			unknown	0	0	0.74652	0.81925	0	0
205	TRUE	Empty	Putative pre-mRNA-splicing factor ATP-dependent RNA helicase DHX15 OS=Homo sapiens GN=DHX15 PE=1 SV=2	DHX15_HUMAN	91 kDa			unknown	0	0	0.74652	0	2.139	0
206	TRUE	Empty	Heterogeneous nuclear ribonucleoprotein M OS=Homo sapiens GN=HNRNPM PE=1 SV=3	HNRPM_HUMAN	78 kDa			unknown	0	0	1.493	0.81925	0	0
207	TRUE	Empty	Collagen alpha-1(I) chain OS=Homo sapiens GN=COL1A1 PE=1 SV=5	CO1A1_HUMAN	139 kDa			unknown	0	0	0.74652	0.81925	0	0
208	TRUE	Empty	Keratin, type I cuticular Ha4 OS=Homo sapiens GN=KRT34 PE=1 SV=2	KRT34_HUMAN	49 kDa	TRUE		unknown	0	0	8.9582	0	0	0
209	TRUE	Empty	Keratin, type I cuticular Ha3-I OS=Homo sapiens GN=KRT33A PE=1 SV=2	KT33A_HUMAN	46 kDa	TRUE		unknown	0	0	14.93	0	0	0
210	TRUE	Empty	ATP-dependent RNA helicase A OS=Homo sapiens GN=DHX9 PE=1 SV=4	DHX9_HUMAN	141 kDa			unknown	0	0	0.74652	0.81925	0	0.81807
211	TRUE	Empty	DNA replication licensing factor MCM7 OS=Homo sapiens GN=MCM7 PE=1 SV=4	MCM7_HUMAN	81 kDa			unknown	0	0	0	0.81925	0.71301	0.81807
212	TRUE	Empty	Polyadenylate-binding protein 4 OS=Homo sapiens GN=PABPC4 PE=1 SV=1	PABP4_HUMAN	71 kDa	TRUE		unknown	0	0	0	3.277	2.852	2.4542
213	TRUE	Empty	60S ribosomal protein L10a OS=Homo sapiens GN=RPL10A PE=1 SV=2	RL10A_HUMAN	25 kDa			unknown	0	0	0.74652	0.81925	0.71301	0
214	TRUE	Empty	ADP-ribosylation factor 4 OS=Homo sapiens GN=ARF4 PE=1 SV=3	ARF4_HUMAN	21 kDa	TRUE		unknown	0	0	0	1.6385	2.139	2.4542
215	TRUE	Empty	Alpha-centractin OS=Homo sapiens GN=ACTR1A PE=1 SV=1	ACTZ_HUMAN	43 kDa			unknown	0	0	0.74652	0	0.71301	0.81807
216	TRUE	Empty	Protein TFG OS=Homo sapiens GN=TFG PE=1 SV=2	TFG_HUMAN	43 kDa			unknown	0	0	0	0.81925	0.71301	0
217	TRUE	Empty	Sideroflexin-1 OS=Homo sapiens GN=SFXN1 PE=1 SV=4	SFXN1_HUMAN	36 kDa			unknown	0	0	0.74652	0	0.71301	0
218	TRUE	Empty	Ras-interacting protein 1 OS=Homo sapiens GN=RASIP1 PE=1 SV=1	RAIN_HUMAN	103 kDa			unknown	0	0	0	0.81925	0.71301	0
219	TRUE	Empty	Destrin OS=Homo sapiens GN=DSTN PE=1 SV=3	DEST_HUMAN	19 kDa			unknown	0	0	0	0	0.71301	0
220	TRUE	Empty	60S ribosomal protein L23a OS=Homo sapiens GN=RPL23A PE=1 SV=1	RL23A_HUMAN	18 kDa			unknown	0	1.2623	0	0	0	0.81807
221	TRUE	Empty	CAP-Gly domain-containing linker protein 1 OS=Homo sapiens GN=CLIP1 PE=1 SV=2	CLIP1_HUMAN	162 kDa			unknown	0	0	0	0	0	0.81807
222	TRUE	Empty	DnaJ homolog subfamily A member 2 OS=Homo sapiens GN=DNAJA2 PE=1 SV=1	DNJA2_HUMAN	46 kDa			unknown	0	0	0	0.81925	0	0.81807
223	TRUE	Empty	Heterogeneous nuclear ribonucleoprotein C-like 1 OS=Homo sapiens GN=HNRNPCL1 PE=1 SV=1	HNRCL_HUMAN (+1)	32 kDa			unknown	0	0	0	0	0.71301	0.81807
224	TRUE	Empty	Collagen alpha-2(I) chain OS=Homo sapiens GN=COL1A2 PE=1 SV=7	CO1A2_HUMAN	129 kDa			unknown	0	0	0.74652	1.6385	0	0
225	TRUE	Empty	Adenosylhomocysteinase OS=Homo sapiens GN=AHCY PE=1 SV=4	SAHH_HUMAN	48 kDa			unknown	0	0	0	0.81925	1.426	0
226	TRUE	Empty	Ras-related C3 botulinum toxin substrate 1 OS=Homo sapiens GN=RAC1 PE=1 SV=1	RAC1_HUMAN (+2)	21 kDa			unknown	0	0	0	0.81925	1.426	0
227	TRUE	Empty	Glycogen phosphorylase, brain form OS=Homo sapiens GN=PYGB PE=1 SV=5	PYGB_HUMAN	97 kDa			unknown	0	0	0	0.81925	0	1.6361
228	TRUE	Empty	Eukaryotic translation initiation factor 4 gamma 1 OS=Homo sapiens GN=EIF4G1 PE=1 SV=4	IF4G1_HUMAN	175 kDa			unknown	0	0	0	0.81925	0.71301	0
229	TRUE	Empty	T-complex protein 1 subunit beta OS=Homo sapiens GN=CCT2 PE=1 SV=4	TCPB_HUMAN	57 kDa			unknown	0	0	0.74652	0.81925	0	0
230	TRUE	Empty	Moesin OS=Homo sapiens GN=MSN PE=1 SV=3	MOES_HUMAN	68 kDa			unknown	0	1.2623	0	0.81925	0	0
231	TRUE	Empty	Eukaryotic translation initiation factor 3 subunit A OS=Homo sapiens GN=EIF3A PE=1 SV=1	EIF3A_HUMAN	167 kDa			unknown	0	1.2623	0	0	0.71301	0
232	TRUE	Empty	CD59 glycoprotein OS=Homo sapiens GN=CD59 PE=1 SV=1	CD59_HUMAN	14 kDa			unknown	0	0	0	1.6385	0	0.81807
233	TRUE	Empty	Neutral alpha-glucosidase AB OS=Homo sapiens GN=GANAB PE=1 SV=3	GANAB_HUMAN	107 kDa			unknown	0	0	0	0	0.71301	1.6361
234	TRUE	Empty	Neuroblast differentiation-associated protein AHNAK OS=Homo sapiens GN=AHNAK PE=1 SV=2	AHNK_HUMAN	629 kDa			unknown	0	0	0	0.81925	0.71301	0
235	TRUE	Empty	Serine/threonine-protein phosphatase PP1-alpha catalytic subunit OS=Homo sapiens GN=PPP1CA PE=1 SV=1	PP1A_HUMAN (+2)	38 kDa			unknown	0	0	1.493	0	0	0
236	TRUE	Empty	Ubiquitin-like modifier-activating enzyme 1 OS=Homo sapiens GN=UBA1 PE=1 SV=3	UBA1_HUMAN	118 kDa			unknown	0	0	0.74652	0	0	0
237	TRUE	Empty	Calponin-2 OS=Homo sapiens GN=CNN2 PE=1 SV=4	CNN2_HUMAN (+1)	34 kDa			unknown	0	0	0	0	0.71301	0
238	TRUE	Empty	Zinc finger MIZ domain-containing protein 1 OS=Homo sapiens GN=ZMIZ1 PE=1 SV=3	ZMIZ1_HUMAN (+1)	115 kDa			unknown	0	0	0	0	0	0.81807
239	TRUE	Empty	Serine/arginine-rich splicing factor 1 OS=Homo sapiens GN=SRSF1 PE=1 SV=2	SRSF1_HUMAN	28 kDa			unknown	0	0	0.74652	0	0	0
240	TRUE	Empty	Keratin, type I cytoskeletal 16 OS=Homo sapiens GN=KRT16 PE=1 SV=4	K1C16_HUMAN	51 kDa	TRUE		unknown	0	12.623	0	0	0	0
241	TRUE	Empty	Calpain-2 catalytic subunit OS=Homo sapiens GN=CAPN2 PE=1 SV=6	CAN2_HUMAN	80 kDa			unknown	0	0	0	0	0	0.81807
242	TRUE	Empty	Hsp90 co-chaperone Cdc37 OS=Homo sapiens GN=CDC37 PE=1 SV=1	CDC37_HUMAN	44 kDa			unknown	0	0	0.74652	0	0	0.81807
243	TRUE	Empty	Protein SET OS=Homo sapiens GN=SET PE=1 SV=3	SET_HUMAN	33 kDa			unknown	0	0	0.74652	0	0	0.81807
244	TRUE	Empty	TAR DNA-binding protein 43 OS=Homo sapiens GN=TARDBP PE=1 SV=1	TADBP_HUMAN	45 kDa			unknown	0	0	0.74652	0	0	0.81807
245	TRUE	Empty	Eukaryotic translation initiation factor 2 subunit 2 OS=Homo sapiens GN=EIF2S2 PE=1 SV=2	IF2B_HUMAN	38 kDa			unknown	0	0	0.74652	0	0.71301	0
246	TRUE	Empty	Protein disulfide-isomerase A6 OS=Homo sapiens GN=PDIA6 PE=1 SV=1	PDIA6_HUMAN	48 kDa			unknown	0	0	0.74652	0	0.71301	0
247	TRUE	Empty	Transgelin-2 OS=Homo sapiens GN=TAGLN2 PE=1 SV=3	TAGL2_HUMAN	22 kDa			unknown	0	0	0.74652	0	0.71301	0
248	TRUE	Empty	Polymerase I and transcript release factor OS=Homo sapiens GN=PTRF PE=1 SV=1	PTRF_HUMAN	43 kDa			unknown	0	1.2623	0	0.81925	0	0
249	TRUE	Empty	Chloride intracellular channel protein 1 OS=Homo sapiens GN=CLIC1 PE=1 SV=4	CLIC1_HUMAN	27 kDa			unknown	0	0	0	0.81925	0	0.81807
250	TRUE	Empty	RNA-binding protein EWS OS=Homo sapiens GN=EWSR1 PE=1 SV=1	EWS_HUMAN	68 kDa			unknown	0	0	0	0.81925	0	0.81807
251	TRUE	Empty	Histone H1.1 OS=Homo sapiens GN=HIST1H1A PE=1 SV=3	H11_HUMAN (+4)	22 kDa			unknown	0	0	0	0.81925	0	0.81807
252	TRUE	Empty	Metallothionein-1E OS=Homo sapiens GN=MT1E PE=1 SV=1	MT1E_HUMAN (+4)	6 kDa			unknown	0	0	0	0.81925	0	0.81807
253	TRUE	Empty	Heterogeneous nuclear ribonucleoprotein H3 OS=Homo sapiens GN=HNRNPH3 PE=1 SV=2	HNRH3_HUMAN	37 kDa			unknown	0	0	0	0.81925	0.71301	0
254	TRUE	Empty	Peptidyl-prolyl cis-trans isomerase FKBP1A OS=Homo sapiens GN=FKBP1A PE=1 SV=2	FKB1A_HUMAN	12 kDa			unknown	0	0	0	0	0.71301	0.81807
255	TRUE	Empty	Interleukin enhancer-binding factor 2 OS=Homo sapiens GN=ILF2 PE=1 SV=2	ILF2_HUMAN	43 kDa			unknown	0	0	0	0	0.71301	0.81807
256	TRUE	Empty	Thioredoxin OS=Homo sapiens GN=TXN PE=1 SV=3	THIO_HUMAN	12 kDa			unknown	0	0	0	0	0.71301	0.81807
257	TRUE	Empty	Hemoglobin subunit beta OS=Homo sapiens GN=HBB PE=1 SV=2	HBB_HUMAN (+4)	16 kDa			unknown	0	0	0.74652	0	0.71301	0
258	TRUE	Empty	39S ribosomal protein L41, mitochondrial OS=Homo sapiens GN=MRPL41 PE=1 SV=1	RM41_HUMAN	15 kDa			unknown	0	0	0	0	0.71301	0
259	TRUE	Empty	40S ribosomal protein S27-like OS=Homo sapiens GN=RPS27L PE=1 SV=3	RS27L_HUMAN (+1)	9 kDa			unknown	0	0	0	0	0.71301	0
260	TRUE	Empty	Drebrin OS=Homo sapiens GN=DBN1 PE=1 SV=4	DREB_HUMAN	71 kDa			unknown	0	0	0	0	0	0.81807
261	TRUE	Empty	Tight junction protein ZO-1 OS=Homo sapiens GN=TJP1 PE=1 SV=3	ZO1_HUMAN	195 kDa			unknown	0	0	0.74652	0	0	0
262	TRUE	Empty	Serine/threonine-protein phosphatase 2A 55 kDa regulatory subunit B alpha isoform OS=Homo sapiens GN=PPP2R2A PE=1 SV=1	2ABA_HUMAN (+2)	52 kDa			unknown	0	0	0.74652	0	0	0
263	TRUE	Empty	Zinc finger CCCH-type antiviral protein 1 OS=Homo sapiens GN=ZC3HAV1 PE=1 SV=3	ZCCHV_HUMAN	101 kDa			unknown	0	0	0	0	0.71301	0
264	TRUE	Empty	Serine/arginine-rich splicing factor 6 OS=Homo sapiens GN=SRSF6 PE=1 SV=2	SRSF6_HUMAN	40 kDa			unknown	0	0	0	0	0.71301	0
265	TRUE	Empty	DNA replication licensing factor MCM5 OS=Homo sapiens GN=MCM5 PE=1 SV=5	MCM5_HUMAN	82 kDa			unknown	0	0	0	0	0	0.81807
266	TRUE	Empty	Nucleophosmin OS=Homo sapiens GN=NPM1 PE=1 SV=2	NPM_HUMAN	33 kDa			unknown	0	0	0	0	0	0.81807
267	TRUE	Empty	Actin-related protein 2/3 complex subunit 1B OS=Homo sapiens GN=ARPC1B PE=1 SV=3	ARC1B_HUMAN	41 kDa			unknown	0	0	0	0	0.71301	0
268	TRUE	Empty	ATP-citrate synthase OS=Homo sapiens GN=ACLY PE=1 SV=3	ACLY_HUMAN	121 kDa			unknown	0	0	0	0	0.71301	0
269	TRUE	Empty	CAD protein OS=Homo sapiens GN=CAD PE=1 SV=3	PYR1_HUMAN	243 kDa			unknown	0	0	0	0.81925	0	0
270	TRUE	Empty	Septin-7 OS=Homo sapiens GN=SEPT7 PE=1 SV=2	SEPT7_HUMAN	51 kDa			unknown	0	0	0	0	0	0.81807
271	TRUE	Empty	Peptidyl-prolyl cis-trans isomerase A OS=Homo sapiens GN=PPIA PE=1 SV=2	PPIA_HUMAN	18 kDa			unknown	0	0	0	0	0	0.81807
272	TRUE	Empty	Probable ATP-dependent RNA helicase DDX17 OS=Homo sapiens GN=DDX17 PE=1 SV=1	DDX17_HUMAN	72 kDa	TRUE		unknown	0	0	0	0	3.565	0
273	TRUE	Empty	Rho-related GTP-binding protein RhoE OS=Homo sapiens GN=RND3 PE=1 SV=1	RND3_HUMAN	27 kDa			unknown	0	0	0	0	0	1.6361
274	TRUE	Empty	Heterogeneous nuclear ribonucleoproteins A2/B1 OS=Homo sapiens GN=HNRNPA2B1 PE=1 SV=2	ROA2_HUMAN	37 kDa			unknown	0	2.5247	0	0	0	0
275	TRUE	Empty	Protein transport protein Sec61 subunit alpha isoform 1 OS=Homo sapiens GN=SEC61A1 PE=1 SV=2	S61A1_HUMAN	52 kDa			unknown	0	0	0	0	0	1.6361
276	TRUE	Empty	Serine/arginine-rich splicing factor 9 OS=Homo sapiens GN=SRSF9 PE=1 SV=1	SRSF9_HUMAN	26 kDa			unknown	0	0	0	0	1.426	0
277	TRUE	Empty	Keratin, type II cuticular Hb4 OS=Homo sapiens GN=KRT84 PE=1 SV=2	KRT84_HUMAN	65 kDa	TRUE		unknown	0	0	0.74652	0	0	0
278	TRUE	Empty	Src substrate cortactin OS=Homo sapiens GN=CTTN PE=1 SV=2	SRC8_HUMAN	62 kDa			unknown	0	0	0	0	0.71301	0
279	TRUE	Empty	Nuclear mitotic apparatus protein 1 OS=Homo sapiens GN=NUMA1 PE=1 SV=2	NUMA1_HUMAN	238 kDa			unknown	0	0	0.74652	0	0	0
280	TRUE	Empty	Protein transport protein Sec23B OS=Homo sapiens GN=SEC23B PE=1 SV=2	SC23B_HUMAN	86 kDa			unknown	0	0	0.74652	0	0	0
281	TRUE	Empty	Galectin-1 OS=Homo sapiens GN=LGALS1 PE=1 SV=2	LEG1_HUMAN	15 kDa			unknown	0	1.2623	0	0	0	0
282	TRUE	Empty	Oligosaccharyltransferase complex subunit OSTC OS=Homo sapiens GN=OSTC PE=1 SV=1	OSTC_HUMAN	17 kDa			unknown	0	0	0	0	0.71301	0
283	TRUE	Empty	Golgin subfamily A member 4 OS=Homo sapiens GN=GOLGA4 PE=1 SV=1	GOGA4_HUMAN	261 kDa			unknown	0	0	0.74652	0	0	0
284	TRUE	Empty	Cytosolic acyl coenzyme A thioester hydrolase OS=Homo sapiens GN=ACOT7 PE=1 SV=3	BACH_HUMAN	42 kDa			unknown	0	0	0	0	0.71301	0
285	TRUE	Empty	Eukaryotic translation initiation factor 6 OS=Homo sapiens GN=EIF6 PE=1 SV=1	IF6_HUMAN	27 kDa			unknown	0	0	0.74652	0	0	0
286	TRUE	Empty	Actin-related protein 2/3 complex subunit 3 OS=Homo sapiens GN=ARPC3 PE=1 SV=3	ARPC3_HUMAN	21 kDa			unknown	0	0	0.74652	0	0	0
287	TRUE	Empty	Cytochrome c oxidase subunit 2 OS=Homo sapiens GN=MT-CO2 PE=1 SV=1	COX2_HUMAN	26 kDa			unknown	0	0	0.74652	0	0	0
288	TRUE	Empty	Dual specificity protein phosphatase 14 OS=Homo sapiens GN=DUSP14 PE=1 SV=1	DUS14_HUMAN	22 kDa			unknown	0	0	0.74652	0	0	0
289	TRUE	Empty	Keratin, type II cytoskeletal 71 OS=Homo sapiens GN=KRT71 PE=1 SV=3	K2C71_HUMAN	57 kDa	TRUE		unknown	0	0	0.74652	0	0	0
290	TRUE	Empty	Keratin, type II cuticular Hb2 OS=Homo sapiens GN=KRT82 PE=1 SV=3	KRT82_HUMAN	57 kDa	TRUE		unknown	0	0	2.2396	0	0	0
291	TRUE	Empty	Plasminogen activator inhibitor 1 RNA-binding protein OS=Homo sapiens GN=SERBP1 PE=1 SV=2	PAIRB_HUMAN	45 kDa			unknown	0	0	0.74652	0	0	0
292	TRUE	Empty	T-complex protein 1 subunit gamma OS=Homo sapiens GN=CCT3 PE=1 SV=4	TCPG_HUMAN	61 kDa			unknown	0	0	0.74652	0	0	0
293	TRUE	Empty	UN45A_HUMAN-DECOY	UN45A_HUMAN-DECOY	?			unknown	0	0	0.74652	0	0	0
294	TRUE	Empty	Leucyl-tRNA synthetase, cytoplasmic OS=Homo sapiens GN=LARS PE=1 SV=2	SYLC_HUMAN	134 kDa			unknown	0	0	0.74652	0	0	0
295	TRUE	Empty	Alcohol dehydrogenase class-3 OS=Homo sapiens GN=ADH5 PE=1 SV=4	ADHX_HUMAN	40 kDa			unknown	0	0	0	0.81925	0	0
296	TRUE	Empty	ATP synthase subunit O, mitochondrial OS=Homo sapiens GN=ATP5O PE=1 SV=1	ATPO_HUMAN	23 kDa			unknown	0	0	0	0.81925	0	0
297	TRUE	Empty	Caprin-1 OS=Homo sapiens GN=CAPRIN1 PE=1 SV=2	CAPR1_HUMAN	78 kDa			unknown	0	0	0	0.81925	0	0
298	TRUE	Empty	Collagen alpha-1(III) chain OS=Homo sapiens GN=COL3A1 PE=1 SV=4	CO3A1_HUMAN	139 kDa			unknown	0	0	0	0.81925	0	0
299	TRUE	Empty	Lamin-B1 OS=Homo sapiens GN=LMNB1 PE=1 SV=2	LMNB1_HUMAN	66 kDa	TRUE		unknown	0	0	0	0.81925	0	0
300	TRUE	Empty	59 kDa 2'-5'-oligoadenylate synthase-like protein OS=Homo sapiens GN=OASL PE=1 SV=2	OASL_HUMAN	59 kDa			unknown	0	0	0	0.81925	0	0
301	TRUE	Empty	Septin-2 OS=Homo sapiens GN=SEPT2 PE=1 SV=1	SEPT2_HUMAN	41 kDa			unknown	0	0	0	0.81925	0	0
302	TRUE	Empty	Serine/arginine-rich splicing factor 3 OS=Homo sapiens GN=SRSF3 PE=1 SV=1	SRSF3_HUMAN	19 kDa	TRUE		unknown	0	0	0	0.81925	0	0
303	TRUE	Empty	Aspartate beta-hydroxylase domain-containing protein 1 OS=Homo sapiens GN=ASPHD1 PE=1 SV=3	ASPH1_HUMAN	41 kDa			unknown	0	0	0.74652	0	0	0
304	TRUE	Empty	Dermcidin OS=Homo sapiens GN=DCD PE=1 SV=2	DCD_HUMAN	11 kDa			unknown	0	1.2623	0	0	0	0
305	TRUE	Empty	Galectin-7 OS=Homo sapiens GN=LGALS7 PE=1 SV=2	LEG7_HUMAN	15 kDa			unknown	0	1.2623	0	0	0	0
306	TRUE	Empty	Protein S100-A8 OS=Homo sapiens GN=S100A8 PE=1 SV=1	S10A8_HUMAN	11 kDa			unknown	0	1.2623	0	0	0	0
307	TRUE	Empty	K1C9_HUMAN-DECOY	K1C9_HUMAN-DECOY	?			unknown	0	0	0	0	0	0.81807
308	TRUE	Empty	60S acidic ribosomal protein P1 OS=Homo sapiens GN=RPLP1 PE=1 SV=1	RLA1_HUMAN	12 kDa			unknown	0	0	0	0	0	0.81807
309	TRUE	Empty	DnaJ homolog subfamily B member 1 OS=Homo sapiens GN=DNAJB1 PE=1 SV=4	DNJB1_HUMAN	38 kDa			unknown	0	0	0	0	0.71301	0
310	TRUE	Empty	ATP-dependent RNA helicase DDX39A OS=Homo sapiens GN=DDX39A PE=1 SV=2	DX39A_HUMAN (+1)	49 kDa			unknown	0	0	0	0	0.71301	0
311	TRUE	Empty	Fragile X mental retardation syndrome-related protein 1 OS=Homo sapiens GN=FXR1 PE=1 SV=3	FXR1_HUMAN	70 kDa			unknown	0	0	0	0	0.71301	0
312	TRUE	Empty	Guanine nucleotide-binding protein-like 3 OS=Homo sapiens GN=GNL3 PE=1 SV=2	GNL3_HUMAN	62 kDa			unknown	0	0	0	0	0.71301	0
313	TRUE	Empty	Keratin, type II cytoskeletal 1b OS=Homo sapiens GN=KRT77 PE=1 SV=3	K2C1B_HUMAN	62 kDa	TRUE		unknown	0	0	0	0	2.139	0
314	TRUE	Empty	Pre-mRNA-processing factor 19 OS=Homo sapiens GN=PRPF19 PE=1 SV=1	PRP19_HUMAN	55 kDa			unknown	0	0	0	0	0.71301	0
315	TRUE	Empty	39S ribosomal protein L23, mitochondrial OS=Homo sapiens GN=MRPL23 PE=1 SV=1	RM23_HUMAN	18 kDa			unknown	0	0	0	0	0.71301	0
316	TRUE	Empty	Ribosomal RNA processing protein 1 homolog B OS=Homo sapiens GN=RRP1B PE=1 SV=3	RRP1B_HUMAN	84 kDa			unknown	0	0	0	0	0.71301	0
317	TRUE	Empty	pre-rRNA processing protein FTSJ3 OS=Homo sapiens GN=FTSJ3 PE=1 SV=2	SPB1_HUMAN	?			unknown	0	0	0	0	0.71301	0
318	TRUE	Empty	Sequestosome-1 OS=Homo sapiens GN=SQSTM1 PE=1 SV=1	SQSTM_HUMAN	48 kDa			unknown	0	0	0	0	0.71301	0
319	TRUE	Empty	Dolichyl-diphosphooligosaccharide--protein glycosyltransferase subunit STT3A OS=Homo sapiens GN=STT3A PE=1 SV=2	STT3A_HUMAN	81 kDa			unknown	0	0	0	0	0.71301	0
320	TRUE	Empty	Asparaginyl-tRNA synthetase, cytoplasmic OS=Homo sapiens GN=NARS PE=1 SV=1	SYNC_HUMAN	63 kDa			unknown	0	0	0	0	0.71301	0
321	TRUE	Empty	Inactive polyglycylase TTLL10 OS=Homo sapiens GN=TTLL10 PE=1 SV=2	TTL10_HUMAN	75 kDa			unknown	0	0	0.74652	0	0	0
322	TRUE	Empty	NADH dehydrogenase [ubiquinone] 1 alpha subcomplex subunit 10, mitochondrial OS=Homo sapiens GN=NDUFA10 PE=1 SV=1	NDUAA_HUMAN	41 kDa			unknown	0	0	0	0.81925	0	0
323	TRUE	Empty	Protein MGARP OS=Homo sapiens GN=MGARP PE=1 SV=1	HUMMR_HUMAN	?			unknown	0	0	0	0.81925	0	0
324	TRUE	Empty	Spectrin beta chain, brain 4 OS=Homo sapiens GN=SPTBN5 PE=1 SV=1	SPTN5_HUMAN	417 kDa			unknown	0	0	0.74652	0	0	0
325	TRUE	Empty	Keratin, type I cuticular Ha6 OS=Homo sapiens GN=KRT36 PE=1 SV=1	KRT36_HUMAN	52 kDa	TRUE		unknown	0	0	5.9721	0	0	0
326	TRUE	Empty	Procollagen-lysine,2-oxoglutarate 5-dioxygenase 2 OS=Homo sapiens GN=PLOD2 PE=1 SV=2	PLOD2_HUMAN	85 kDa			unknown	0	0	0	0.81925	0	0
END OF FILE
